# Supplementary material for: Simulation study to evaluate when Plasmode simulation is superior to parametric simulation in comparing classification methods on high-dimensional data
Source: PLoS One. 2025 Jun 2;20(6):e0322887. doi: 10.1371/journal.pone.0322887 (PMC12129352; doi:10.1371/journal.pone.0322887)
Supplement: S3 File — (CSV) [file pone.0322887.s003.csv]

margin___"Normal{Float64}(μ=0.39333878003953116	σ=0.8450267464418006)"___"Normal{Float64}(μ=-4.285489044143608	σ=1.0740170639303295)"___"Normal{Float64}(μ=4.3978891078209585	σ=1.134684210366457)"___"Normal{Float64}(μ=0.5949434464314389	σ=1.4324753231679392)"___"Normal{Float64}(μ=0.3243920935753552	σ=1.3605894410271804)"___"Normal{Float64}(μ=-4.1490145312431395	σ=0.7363902983109157)"___"Normal{Float64}(μ=1.0896538784474135	σ=0.6896301103470673)"___"Normal{Float64}(μ=-2.387126594930689	σ=0.6780655301941345)"___"Normal{Float64}(μ=0.6360757253630125	σ=0.8861466715697571)"___"Normal{Float64}(μ=2.0190122412856777	σ=1.1938964720738323)"___"Normal{Float64}(μ=3.5822584556139327	σ=1.4964422237151689)"___"Normal{Float64}(μ=0.8028406912473657	σ=1.0820390493962473)"___"Normal{Float64}(μ=-1.0908788089284815	σ=0.8611164786511135)"___"Normal{Float64}(μ=0.8342630200065987	σ=1.9359798267713106)"___"Normal{Float64}(μ=-0.9837407530748876	σ=0.5434346536572129)"___"Normal{Float64}(μ=0.13285273841099346	σ=1.0136859268757439)"___"Normal{Float64}(μ=0.8124902210615147	σ=0.6278008727560465)"___"Normal{Float64}(μ=-0.817428413308601	σ=1.1282753976105588)"___"Normal{Float64}(μ=-4.422959122609349	σ=0.6473940681373681)"___"Normal{Float64}(μ=0.1824430445972904	σ=0.9245385983123438)"___"Normal{Float64}(μ=-3.6660499932619195	σ=0.8822159179614576)"___"Normal{Float64}(μ=1.4294319305763759	σ=0.6123021714409216)"___"Normal{Float64}(μ=-1.5537195301046267	σ=1.1867430349936403)"___"Normal{Float64}(μ=3.553526885957046	σ=0.8255515959394918)"___"Normal{Float64}(μ=-2.1090204302732625	σ=1.327222153440348)"___"Normal{Float64}(μ=-0.24779585680337063	σ=0.9826113835753619)"___"Normal{Float64}(μ=0.7095796827740023	σ=1.0001905541272704)"___"Normal{Float64}(μ=-2.3753308748494772	σ=1.0859905180218976)"___"Normal{Float64}(μ=-3.5633466426640625	σ=0.4976008711363637)"___"Normal{Float64}(μ=1.4623484511303027	σ=1.407101589421948)"___"Normal{Float64}(μ=-0.6867324193492156	σ=1.1279154965535978)"___"Normal{Float64}(μ=0.5789136218675494	σ=0.8469363383806898)"___"Normal{Float64}(μ=0.23914325537709413	σ=0.8873118710128767)"___"Normal{Float64}(μ=-1.9697559158239435	σ=0.8063890974783585)"___"Normal{Float64}(μ=0.1614826755995109	σ=1.5828264964596237)"___"Normal{Float64}(μ=0.49229695115350175	σ=2.2884783885572517)"___"Normal{Float64}(μ=3.643855430020197	σ=1.1147831283995286)"___"Normal{Float64}(μ=-1.1580357330461863	σ=0.8316637917890506)"___"Normal{Float64}(μ=1.813718967936252	σ=0.8689863927067409)"___"Normal{Float64}(μ=1.3658599664862974	σ=0.9029279947639058)"___"Normal{Float64}(μ=-1.2710110177730953	σ=1.4855396779503043)"___"Normal{Float64}(μ=-1.958965456774364	σ=0.9459736258367862)"___"Normal{Float64}(μ=2.7818735396706695	σ=0.6823853794786426)"___"Normal{Float64}(μ=-1.712878810847187	σ=1.0263146126243108)"___"Normal{Float64}(μ=-4.338925778610155	σ=1.1901510519719887)"___"Normal{Float64}(μ=-0.3934154369302292	σ=1.0801098298010394)"___"Normal{Float64}(μ=0.6901943744271695	σ=0.9732422565479372)"___"Normal{Float64}(μ=-0.562215211622241	σ=0.9561050214626629)"___"Normal{Float64}(μ=-1.8536023273013214	σ=0.6313695662407984)"___"Normal{Float64}(μ=1.4251930839901747
K: 2
means: [-1.5428208568619581	1.406610925731029]
stds: [0.2876010227487289	10.933043172025144]
prior: Categorical{Float64	Vector{Float64}}(support=Base.OneTo(2)	p=[0.8732672185126278	0.12673278148737221])
)
___UnivariateGMM{Vector{Float64}	Vector{Float64}	Categorical{Float64	Vector{Float64}}}(
K: 2
means: [0.12511892622062848	1.446292471727071]
stds: [0.6760885767468623	14.457155255974868]
prior: Categorical{Float64	Vector{Float64}}(support=Base.OneTo(2)	p=[0.1328703295818685	0.8671296704181315])
)
___UnivariateGMM{Vector{Float64}	Vector{Float64}	Categorical{Float64	Vector{Float64}}}(
K: 2
means: [-0.8991980589596996	-0.4873719172630469]
stds: [1.351310927092512	7.397129159153505]
prior: Categorical{Float64	Vector{Float64}}(support=Base.OneTo(2)	p=[0.5757167843348298	0.42428321566517024])
)
___UnivariateGMM{Vector{Float64}	Vector{Float64}	Categorical{Float64	Vector{Float64}}}(
K: 2
means: [-1.1786814993765327	-0.7960787812933439]
stds: [0.39420879137568093	4.483965940081633]
prior: Categorical{Float64	Vector{Float64}}(support=Base.OneTo(2)	p=[0.7092138979409521	0.29078610205904787])
)
___UnivariateGMM{Vector{Float64}	Vector{Float64}	Categorical{Float64	Vector{Float64}}}(
K: 2
means: [2.5916154105111207	1.1230076336515749]
stds: [0.34759070727088026	5.67514771240385]
prior: Categorical{Float64	Vector{Float64}}(support=Base.OneTo(2)	p=[0.3019617819684766	0.6980382180315234])
)
___UnivariateGMM{Vector{Float64}	Vector{Float64}	Categorical{Float64	Vector{Float64}}}(
K: 2
means: [1.2662198702381804	-0.6537368135513624]
stds: [1.1936085495794717	6.363364544131125]
prior: Categorical{Float64	Vector{Float64}}(support=Base.OneTo(2)	p=[0.6728547709527617	0.3271452290472383])
)
___UnivariateGMM{Vector{Float64}	Vector{Float64}	Categorical{Float64	Vector{Float64}}}(
K: 2
means: [-2.3789907459147175	0.7468742340886021]
stds: [0.40237811143242763	4.4012232007014696]
prior: Categorical{Float64	Vector{Float64}}(support=Base.OneTo(2)	p=[0.4094276500921618	0.5905723499078381])
)
___UnivariateGMM{Vector{Float64}	Vector{Float64}	Categorical{Float64	Vector{Float64}}}(
K: 2
means: [0.06803209358372475	-1.7989399147422158]
stds: [0.7442829134169576	9.15130243552448]
prior: Categorical{Float64	Vector{Float64}}(support=Base.OneTo(2)	p=[0.7693881488565589	0.23061185114344107])
)
___UnivariateGMM{Vector{Float64}	Vector{Float64}	Categorical{Float64	Vector{Float64}}}(
K: 2
means: [-0.7314900801918792	0.697891477271512]
stds: [0.7755821061755777	12.777145073265697]
prior: Categorical{Float64	Vector{Float64}}(support=Base.OneTo(2)	p=[0.7450721122921967	0.2549278877078033])
)
___UnivariateGMM{Vector{Float64}	Vector{Float64}	Categorical{Float64	Vector{Float64}}}(
K: 2
means: [2.791082960571105	-0.2120379109768365]
stds: [0.43548551781660894	18.13696794882011]
prior: Categorical{Float64	Vector{Float64}}(support=Base.OneTo(2)	p=[0.64190485912251	0.35809514087748995])
)
___UnivariateGMM{Vector{Float64}	Vector{Float64}	Categorical{Float64	Vector{Float64}}}(
K: 2
means: [0.11845847170394246	-0.5259529249194214]
stds: [0.5455710127660427	4.595518093950886]
prior: Categorical{Float64	Vector{Float64}}(support=Base.OneTo(2)	p=[0.6550673868989079	0.34493261310109213])
)
___UnivariateGMM{Vector{Float64}	Vector{Float64}	Categorical{Float64	Vector{Float64}}}(
K: 2
means: [0.10978798563528225	-1.3705061521989028]
stds: [0.4040116804697462	3.7376561793888263]
prior: Categorical{Float64	Vector{Float64}}(support=Base.OneTo(2)	p=[0.8778718051937793	0.12212819480622072])
)
___UnivariateGMM{Vector{Float64}	Vector{Float64}	Categorical{Float64	Vector{Float64}}}(
K: 2
means: [0.19793431514178517	0.4759886540392039]
stds: [0.47829636659034674	13.090438786161396]
prior: Categorical{Float64	Vector{Float64}}(support=Base.OneTo(2)	p=[0.826679625497858	0.173320374502142])
)
___UnivariateGMM{Vector{Float64}	Vector{Float64}	Categorical{Float64	Vector{Float64}}}(
K: 2
means: [0.20527986913662818	0.7548143853093234]
stds: [1.3215608671770578	3.003673789733693]
prior: Categorical{Float64	Vector{Float64}}(support=Base.OneTo(2)	p=[0.4935670484751836	0.5064329515248164])
)
___UnivariateGMM{Vector{Float64}	Vector{Float64}	Categorical{Float64	Vector{Float64}}}(
K: 2
means: [-0.7581531954715396	1.196197000391681]
stds: [0.6607340816881436	10.899927610625522]
prior: Categorical{Float64	Vector{Float64}}(support=Base.OneTo(2)	p=[0.8656762174282252	0.1343237825717748])
)
___UnivariateGMM{Vector{Float64}	Vector{Float64}	Categorical{Float64	Vector{Float64}}}(
K: 2
means: [-0.6684851149155798	-0.5339000087970138]
stds: [1.1561599353171454	4.318591690700744]
prior: Categorical{Float64	Vector{Float64}}(support=Base.OneTo(2)	p=[0.46661435326204337	0.5333856467379566])
)
___UnivariateGMM{Vector{Float64}	Vector{Float64}	Categorical{Float64	Vector{Float64}}}(
K: 2
means: [-0.6472311698931957	0.8015931129614573]
stds: [0.7696735444099998	4.3334061486407]
prior: Categorical{Float64	Vector{Float64}}(support=Base.OneTo(2)	p=[0.5126540483864761	0.4873459516135239])
)
___UnivariateGMM{Vector{Float64}	Vector{Float64}	Categorical{Float64	Vector{Float64}}}(
K: 2
means: [0.9601450852954033	-1.9135434050787044]
stds: [0.7165553412780468	6.2816412676854325]
prior: Categorical{Float64	Vector{Float64}}(support=Base.OneTo(2)	p=[0.054946329592110134	0.9450536704078899])
)
___UnivariateGMM{Vector{Float64}	Vector{Float64}	Categorical{Float64	Vector{Float64}}}(
K: 2
means: [1.6507190947509294	0.9788105601316375]
stds: [0.719653984362558	31.847896333866583]
prior: Categorical{Float64	Vector{Float64}}(support=Base.OneTo(2)	p=[0.6459321370910097	0.3540678629089903])
)
___UnivariateGMM{Vector{Float64}	Vector{Float64}	Categorical{Float64	Vector{Float64}}}(
K: 2
means: [1.2725078856397565	-2.3662203486872904]
stds: [0.5320144137817644	7.159481003499619]
prior: Categorical{Float64	Vector{Float64}}(support=Base.OneTo(2)	p=[0.07076791997839842	0.9292320800216016])
)
___UnivariateGMM{Vector{Float64}	Vector{Float64}	Categorical{Float64	Vector{Float64}}}(
K: 2
means: [-0.18066344305909918	1.4150880000895558]
stds: [1.9736879807440615	9.732405662721776]
prior: Categorical{Float64	Vector{Float64}}(support=Base.OneTo(2)	p=[0.39099053323815175	0.6090094667618482])
)
___UnivariateGMM{Vector{Float64}	Vector{Float64}	Categorical{Float64	Vector{Float64}}}(
K: 2
means: [-0.5226224158993695	-1.6345160568383927]
stds: [1.6142581076949474	4.47620193170343]
prior: Categorical{Float64	Vector{Float64}}(support=Base.OneTo(2)	p=[0.4341532985517007	0.5658467014482993])
)
___UnivariateGMM{Vector{Float64}	Vector{Float64}	Categorical{Float64	Vector{Float64}}}(
K: 2
means: [-0.5399630956207381	0.051312189020461266]
stds: [0.3683427843858335	3.959944971579557]
prior: Categorical{Float64	Vector{Float64}}(support=Base.OneTo(2)	p=[0.5801662650136692	0.4198337349863308])
)
___UnivariateGMM{Vector{Float64}	Vector{Float64}	Categorical{Float64	Vector{Float64}}}(
K: 2
means: [1.9365325119258074	-0.4908389115954957]
stds: [0.658341235487701	4.754590151790838]
prior: Categorical{Float64	Vector{Float64}}(support=Base.OneTo(2)	p=[0.7044199409020665	0.2955800590979335])
)
___UnivariateGMM{Vector{Float64}	Vector{Float64}	Categorical{Float64	Vector{Float64}}}(
K: 2
means: [0.18157238138272944	0.2816816813032734]
stds: [0.7021871706735062	22.025424418314387]
prior: Categorical{Float64	Vector{Float64}}(support=Base.OneTo(2)	p=[0.9169068534009639	0.0830931465990361])
)
___UnivariateGMM{Vector{Float64}	Vector{Float64}	Categorical{Float64	Vector{Float64}}}(
K: 2
means: [-1.6724653646879581	3.6859330107565054]
stds: [0.4182743880351767	0.570192065517661]
prior: Categorical{Float64	Vector{Float64}}(support=Base.OneTo(2)	p=[0.8065128617081909	0.19348713829180908])
)
___UnivariateGMM{Vector{Float64}	Vector{Float64}	Categorical{Float64	Vector{Float64}}}(
K: 2
means: [-1.755657702210589	5.61274244130516]
stds: [1.4134150690831002	0.8095539906676795]
prior: Categorical{Float64	Vector{Float64}}(support=Base.OneTo(2)	p=[0.4306404456378928	0.5693595543621073])
)
___UnivariateGMM{Vector{Float64}	Vector{Float64}	Categorical{Float64	Vector{Float64}}}(
K: 2
means: [-0.5063282939048888	2.909838880747544]
stds: [0.5879016054309965	1.320130915998507]
prior: Categorical{Float64	Vector{Float64}}(support=Base.OneTo(2)	p=[0.3323344916394556	0.6676655083605444])
)
___UnivariateGMM{Vector{Float64}	Vector{Float64}	Categorical{Float64	Vector{Float64}}}(
K: 2
means: [0.3428041616542466	4.159958538128502]
stds: [0.9425688633453763	0.8352194652367786]
prior: Categorical{Float64	Vector{Float64}}(support=Base.OneTo(2)	p=[0.07075986196489856	0.9292401380351014])
)
___UnivariateGMM{Vector{Float64}	Vector{Float64}	Categorical{Float64	Vector{Float64}}}(
K: 2
means: [1.0505954418481567	4.668412768835053]
stds: [1.727125559888044	0.20904989541687147]
prior: Categorical{Float64	Vector{Float64}}(support=Base.OneTo(2)	p=[0.7183289701636713	0.28167102983632875])
)
___UnivariateGMM{Vector{Float64}	Vector{Float64}	Categorical{Float64	Vector{Float64}}}(
K: 2
means: [0.13370705084778775	5.4990656372197515]
stds: [0.9187824463834151	3.5567149063390695]
prior: Categorical{Float64	Vector{Float64}}(support=Base.OneTo(2)	p=[0.19948248044085426	0.8005175195591457])
)
___UnivariateGMM{Vector{Float64}	Vector{Float64}	Categorical{Float64	Vector{Float64}}}(
K: 2
means: [0.13781050569384218	5.454981509268362]
stds: [0.5752282421020425	0.7496958270230938]
prior: Categorical{Float64	Vector{Float64}}(support=Base.OneTo(2)	p=[0.15663522808503438	0.8433647719149656])
)
___UnivariateGMM{Vector{Float64}	Vector{Float64}	Categorical{Float64	Vector{Float64}}}(
K: 2
means: [1.4629460716164624	5.12170895948168]
stds: [0.8249775659092001	0.6180400127691174]
prior: Categorical{Float64	Vector{Float64}}(support=Base.OneTo(2)	p=[0.7710595251521646	0.22894047484783542])
)
___UnivariateGMM{Vector{Float64}	Vector{Float64}	Categorical{Float64	Vector{Float64}}}(
K: 2
means: [0.8498744338426535	4.681506314470479]
stds: [0.39406833464331303	0.9287758243110312]
prior: Categorical{Float64	Vector{Float64}}(support=Base.OneTo(2)	p=[0.7878194178406563	0.21218058215934366])
)
___UnivariateGMM{Vector{Float64}	Vector{Float64}	Categorical{Float64	Vector{Float64}}}(
K: 2
means: [-0.14029725571148863	3.8653766444196336]
stds: [2.345965558872096	0.8122200159728807]
prior: Categorical{Float64	Vector{Float64}}(support=Base.OneTo(2)	p=[0.7157012874726293	0.2842987125273707])
)
___UnivariateGMM{Vector{Float64}	Vector{Float64}	Categorical{Float64	Vector{Float64}}}(
K: 2
means: [0.5368990139077483	4.542377853354655]
stds: [0.8237790478364316	0.5283294442789035]
prior: Categorical{Float64	Vector{Float64}}(support=Base.OneTo(2)	p=[0.8065339048842592	0.19346609511574075])
)
___UnivariateGMM{Vector{Float64}	Vector{Float64}	Categorical{Float64	Vector{Float64}}}(
K: 2
means: [-1.9727964531107833	2.2132365560558602]
stds: [0.637441708496665	0.5352387876934457]
prior: Categorical{Float64	Vector{Float64}}(support=Base.OneTo(2)	p=[0.4847938082963662	0.5152061917036338])
)
___UnivariateGMM{Vector{Float64}	Vector{Float64}	Categorical{Float64	Vector{Float64}}}(
K: 2
means: [-1.5488088773528839	2.3098374245202136]
stds: [0.7719991347112402	2.222607765959979]
prior: Categorical{Float64	Vector{Float64}}(support=Base.OneTo(2)	p=[0.09259186617174417	0.9074081338282558])
)
___UnivariateGMM{Vector{Float64}	Vector{Float64}	Categorical{Float64	Vector{Float64}}}(
K: 2
means: [1.1769380114238197	3.8297153947302136]
stds: [0.45576786182783136	0.8601744974948954]
prior: Categorical{Float64	Vector{Float64}}(support=Base.OneTo(2)	p=[0.23726019799006937	0.7627398020099306])
)
___UnivariateGMM{Vector{Float64}	Vector{Float64}	Categorical{Float64	Vector{Float64}}}(
K: 2
means: [-0.04053576143580959	3.43400997458505]
stds: [0.5619161900185287	0.6419783551809746]
prior: Categorical{Float64	Vector{Float64}}(support=Base.OneTo(2)	p=[0.11611852361422667	0.8838814763857733])
)
___UnivariateGMM{Vector{Float64}	Vector{Float64}	Categorical{Float64	Vector{Float64}}}(
K: 2
means: [0.5224966426165316	3.8936375699654513]
stds: [1.927546816496473	0.4810451998023833]
prior: Categorical{Float64	Vector{Float64}}(support=Base.OneTo(2)	p=[0.5045580741849631	0.4954419258150369])
)
___UnivariateGMM{Vector{Float64}	Vector{Float64}	Categorical{Float64	Vector{Float64}}}(
K: 2
means: [0.25401753489089535	4.155600621441111]
stds: [0.6948823480045936	0.3943746032984998]
prior: Categorical{Float64	Vector{Float64}}(support=Base.OneTo(2)	p=[0.19047283013487182	0.8095271698651282])
)
___UnivariateGMM{Vector{Float64}	Vector{Float64}	Categorical{Float64	Vector{Float64}}}(
K: 2
means: [1.0522062104011622	3.7639243659848454]
stds: [0.3973872406443541	0.6209855506201964]
prior: Categorical{Float64	Vector{Float64}}(support=Base.OneTo(2)	p=[0.36201492957127	0.63798507042873])
)
___UnivariateGMM{Vector{Float64}	Vector{Float64}	Categorical{Float64	Vector{Float64}}}(
K: 2
means: [1.1074640609815527	1.8921165110961087]
stds: [1.3160254294785754	0.6107299201861142]
prior: Categorical{Float64	Vector{Float64}}(support=Base.OneTo(2)	p=[0.5227843675751129	0.47721563242488707])
)
___UnivariateGMM{Vector{Float64}	Vector{Float64}	Categorical{Float64	Vector{Float64}}}(
K: 2
means: [-1.0385563469992627	2.3298084143667426]
stds: [0.6972421076008996	0.5778470212203912]
prior: Categorical{Float64	Vector{Float64}}(support=Base.OneTo(2)	p=[0.4687083954003821	0.5312916045996179])
)
___UnivariateGMM{Vector{Float64}	Vector{Float64}	Categorical{Float64	Vector{Float64}}}(
K: 2
means: [-0.4669275351614622	4.051026701513585]
stds: [0.8501928370540744	5.092121014281005]
prior: Categorical{Float64	Vector{Float64}}(support=Base.OneTo(2)	p=[0.5259126107761114	0.4740873892238886])
)
___UnivariateGMM{Vector{Float64}	Vector{Float64}	Categorical{Float64	Vector{Float64}}}(
K: 2
means: [0.5635831847320465	3.028654037059488]
stds: [0.5494033991647856	0.7676777313878572]
prior: Categorical{Float64	Vector{Float64}}(support=Base.OneTo(2)	p=[0.428704248388285	0.571295751611715])
)
___UnivariateGMM{Vector{Float64}	Vector{Float64}	Categorical{Float64	Vector{Float64}}}(
K: 2
means: [-0.5718276562172026	3.3212006412084856]
stds: [0.648105463853406	0.4196320487094149]
prior: Categorical{Float64	Vector{Float64}}(support=Base.OneTo(2)	p=[0.5158975745096602	0.48410242549033977])
)
___UnivariateGMM{Vector{Float64}	Vector{Float64}	Categorical{Float64	Vector{Float64}}}(
K: 2
means: [-1.0293033770659934	3.9848524355499726]
stds: [0.5120934340490093	0.9373534386535116]
prior: Categorical{Float64	Vector{Float64}}(support=Base.OneTo(2)	p=[0.14845302142417954	0.8515469785758205])
)
___UnivariateGMM{Vector{Float64}	Vector{Float64}	Categorical{Float64	Vector{Float64}}}(
K: 2
means: [1.2802507724563552	5.56992772162984]
stds: [0.5866135497598464	0.5459883000138597]
prior: Categorical{Float64	Vector{Float64}}(support=Base.OneTo(2)	p=[0.8366288672895266	0.16337113271047343])
)
___
[truncated: 54 more columns]
